# Supplementary material for: Kinetic Studies of Antioxidant Properties of Ovothiol A
Source: Antioxidants (Basel). 2021 Sep 15;10(9):1470. doi: 10.3390/antiox10091470 (PMC8470380; doi:10.3390/antiox10091470)
Supplement: Supplementary file 1 [file antioxidants-10-01470-s001.zip]

Archive with 1 entries (1 files):
- antioxidants-1366924-supplementary.pdf
